# Supplementary material for: A Single Base Change in the csgD Promoter Resulted in Enhanced Biofilm in Swine-Derived Salmonella Typhimurium
Source: Microorganisms. 2024 Jun 21;12(7):1258. doi: 10.3390/microorganisms12071258 (PMC11278976; doi:10.3390/microorganisms12071258)
Supplement: Supplementary file 1 [file microorganisms-12-01258-s001.zip]

Archive with 1 entries (1 files):
- microorganisms-3001620-supplementary.pdf
